# Supplementary material for: Measuring the performance of interprofessional primary health care teams: understanding the teams perspective
Source: Prim Health Care Res Dev. 2019 Aug 28;20:e125. doi: 10.1017/S1463423619000409 (PMC6719251; doi:10.1017/S1463423619000409)
Supplement: Supplementary file 1 [file S1463423619000409sup.zip]

Archive with 2 entries (2 files):
- S1463423619000409sup001.docx
- S1463423619000409sup002.docx
